# Supplementary material for: Optimizing digital implant impressions: Evaluating the significance of scan body image deficiency and alignment under varied scan body exposures
Source: PLoS One. 2023 Sep 21;18(9):e0291831. doi: 10.1371/journal.pone.0291831 (PMC10513296; doi:10.1371/journal.pone.0291831)
Supplement: S1 Data — (XLSX) [file pone.0291831.s002.xlsx]

## Sheet: Sheet1
Scan body exposure	Scan body deficiency	Point	Angualtion of implant deviation (degree)	Linear distance of implant deviation (millimetre)
1/3 exposed	No deficiency	1	0.15	0.027
1/3 exposed	No deficiency	1	0.1	0.017
1/3 exposed	No deficiency	1	0.16	0.03
1/3 exposed	No deficiency	1	0.09	0.015
1/3 exposed	No deficiency	1	0.19	0.026
1/3 exposed	No deficiency	1	0.1	0.015
1/3 exposed	No deficiency	1	0.05	0.014
1/3 exposed	No deficiency	1	0.14	0.021
1/3 exposed	No deficiency	1	0.14	0.023
1/3 exposed	No deficiency	1	0.1	0.013
1/3 exposed	1/4 lower part	1	0.07	0.007
1/3 exposed	1/4 lower part	1	0.17	0.026
1/3 exposed	1/4 lower part	1	0.33	0.053
1/3 exposed	1/4 lower part	1	0.19	0.073
1/3 exposed	1/4 lower part	1	0.35	0.047
1/3 exposed	1/4 lower part	1	0.09	0.024
1/3 exposed	1/4 lower part	1	0.14	0.034
1/3 exposed	1/4 lower part	1	0.1	0.024
1/3 exposed	1/4 lower part	1	0.34	0.053
1/3 exposed	1/4 lower part	1	0.23	0.031
1/3 exposed	1/4 upper and lower part	1	0.33	0.203
1/3 exposed	1/4 upper and lower part	1	0.21	0.14
1/3 exposed	1/4 upper and lower part	1	0.21	0.028
1/3 exposed	1/4 upper and lower part	1	0.25	0.022
1/3 exposed	1/4 upper and lower part	1	0.25	0.023
1/3 exposed	1/4 upper and lower part	1	0.15	0.01
1/3 exposed	1/4 upper and lower part	1	0.19	0.113
1/3 exposed	1/4 upper and lower part	1	0.29	0.158
1/3 exposed	1/4 upper and lower part	1	0.18	0.045
1/3 exposed	1/4 upper and lower part	1	0.31	0.101
1/3 exposed	No deficiency	3	0.13	0.026
1/3 exposed	No deficiency	3	0.09	0.016
1/3 exposed	No deficiency	3	0.16	0.03
1/3 exposed	No deficiency	3	0.09	0.014
1/3 exposed	No deficiency	3	0.19	0.026
1/3 exposed	No deficiency	3	0.1	0.015
1/3 exposed	No deficiency	3	0.07	0.015
1/3 exposed	No deficiency	3	0.14	0.021
1/3 exposed	No deficiency	3	0.14	0.022
1/3 exposed	No deficiency	3	0.1	0.012
1/3 exposed	1/4 lower part	3	0.07	0.007
1/3 exposed	1/4 lower part	3	0.06	0.007
1/3 exposed	1/4 lower part	3	0.11	0.017
1/3 exposed	1/4 lower part	3	0.05	0.013
1/3 exposed	1/4 lower part	3	0.17	0.021
1/3 exposed	1/4 lower part	3	0.08	0.011
1/3 exposed	1/4 lower part	3	0.04	0.009
1/3 exposed	1/4 lower part	3	0.11	0.018
1/3 exposed	1/4 lower part	3	0.11	0.013
1/3 exposed	1/4 lower part	3	0.07	0.006
1/3 exposed	1/4 upper and lower part	3	0.16	0.013
1/3 exposed	1/4 upper and lower part	3	0.14	0.009
1/3 exposed	1/4 upper and lower part	3	0.19	0.019
1/3 exposed	1/4 upper and lower part	3	0.1	0.012
1/3 exposed	1/4 upper and lower part	3	0.25	0.023
1/3 exposed	1/4 upper and lower part	3	0.15	0.01
1/3 exposed	1/4 upper and lower part	3	0.13	0.011
1/3 exposed	1/4 upper and lower part	3	0.17	0.01
1/3 exposed	1/4 upper and lower part	3	0.17	0.017
1/3 exposed	1/4 upper and lower part	3	0.16	0.006
2/3 exposed	No deficiency	1	0.09	0.033
2/3 exposed	No deficiency	1	0.08	0.022
2/3 exposed	No deficiency	1	0.12	0.024
2/3 exposed	No deficiency	1	0.09	0.033
2/3 exposed	No deficiency	1	0.11	0.03
2/3 exposed	No deficiency	1	0.1	0.025
2/3 exposed	No deficiency	1	0.11	0.024
2/3 exposed	No deficiency	1	0.11	0.03
2/3 exposed	No deficiency	1	0.11	0.033
2/3 exposed	No deficiency	1	0.09	0.021
2/3 exposed	1/4 lower part	1	0.08	0.022
2/3 exposed	1/4 lower part	1	0.04	0.023
2/3 exposed	1/4 lower part	1	0.06	0.022
2/3 exposed	1/4 lower part	1	0.05	0.03
2/3 exposed	1/4 lower part	1	0.05	0.03
2/3 exposed	1/4 lower part	1	0.07	0.025
2/3 exposed	1/4 lower part	1	0.07	0.03
2/3 exposed	1/4 lower part	1	0.06	0.031
2/3 exposed	1/4 lower part	1	0.07	0.03
2/3 exposed	1/4 lower part	1	0.07	0.021
2/3 exposed	1/4 upper and lower part	1	0.14	0.024
2/3 exposed	1/4 upper and lower part	1	0.11	0.027
2/3 exposed	1/4 upper and lower part	1	0.28	0.026
2/3 exposed	1/4 upper and lower part	1	0.14	0.034
2/3 exposed	1/4 upper and lower part	1	0.12	0.033
2/3 exposed	1/4 upper and lower part	1	0.13	0.025
2/3 exposed	1/4 upper and lower part	1	0.11	0.026
2/3 exposed	1/4 upper and lower part	1	0.17	0.046
2/3 exposed	1/4 upper and lower part	1	0.13	0.034
2/3 exposed	1/4 upper and lower part	1	0.1	0.022
2/3 exposed	No deficiency	3	0.11	0.026
2/3 exposed	No deficiency	3	0.09	0.024
2/3 exposed	No deficiency	3	0.12	0.022
2/3 exposed	No deficiency	3	0.1	0.03
2/3 exposed	No deficiency	3	0.11	0.03
2/3 exposed	No deficiency	3	0.1	0.025
2/3 exposed	No deficiency	3	0.11	0.025
2/3 exposed	No deficiency	3	0.1	0.031
2/3 exposed	No deficiency	3	0.1	0.023
2/3 exposed	No deficiency	3	0.09	0.023
2/3 exposed	1/4 lower part	3	0.08	0.022
2/3 exposed	1/4 lower part	3	0.04	0.024
2/3 exposed	1/4 lower part	3	0.07	0.022
2/3 exposed	1/4 lower part	3	0.05	0.03
2/3 exposed	1/4 lower part	3	0.07	0.028
2/3 exposed	1/4 lower part	3	0.07	0.025
2/3 exposed	1/4 lower part	3	0.06	0.023
2/3 exposed	1/4 lower part	3	0.06	0.031
2/3 exposed	1/4 lower part	3	0.06	0.029
2/3 exposed	1/4 lower part	3	0.07	0.02
2/3 exposed	1/4 upper and lower part	3	0.14	0.025
2/3 exposed	1/4 upper and lower part	3	0.1	0.027
2/3 exposed	1/4 upper and lower part	3	0.15	0.027
2/3 exposed	1/4 upper and lower part	3	0.11	0.033
2/3 exposed	1/4 upper and lower part	3	0.12	0.034
2/3 exposed	1/4 upper and lower part	3	0.13	0.025
2/3 exposed	1/4 upper and lower part	3	0.11	0.026
2/3 exposed	1/4 upper and lower part	3	0.17	0.047
2/3 exposed	1/4 upper and lower part	3	0.14	0.035
2/3 exposed	1/4 upper and lower part	3	0.13	0.022
full exposed	No deficiency	1	0.16	0.033
full exposed	No deficiency	1	0.17	0.026
full exposed	No deficiency	1	0.15	0.029
full exposed	No deficiency	1	0.14	0.026
full exposed	No deficiency	1	0.13	0.022
full exposed	No deficiency	1	0.14	0.029
full exposed	No deficiency	1	0.19	0.032
full exposed	No deficiency	1	0.2	0.035
full exposed	No deficiency	1	0.16	0.033
full exposed	No deficiency	1	0.14	0.039
full exposed	1/4 lower part	1	0.09	0.03
full exposed	1/4 lower part	1	0.12	0.027
full exposed	1/4 lower part	1	0.11	0.03
full exposed	1/4 lower part	1	0.1	0.028
full exposed	1/4 lower part	1	0.1	0.022
full exposed	1/4 lower part	1	0.11	0.029
full exposed	1/4 lower part	1	0.15	0.03
full exposed	1/4 lower part	1	0.15	0.033
full exposed	1/4 lower part	1	0.12	0.029
full exposed	1/4 lower part	1	0.1	0.037
full exposed	1/4 upper and lower part	1	0.19	0.033
full exposed	1/4 upper and lower part	1	0.22	0.029
full exposed	1/4 upper and lower part	1	0.17	0.034
full exposed	1/4 upper and lower part	1	0.11	0.035
full exposed	1/4 upper and lower part	1	0.15	0.028
full exposed	1/4 upper and lower part	1	0.15	0.032
full exposed	1/4 upper and lower part	1	0.22	0.032
full exposed	1/4 upper and lower part	1	0.2	0.038
full exposed	1/4 upper and lower part	1	0.21	0.033
full exposed	1/4 upper and lower part	1	0.19	0.038
full exposed	No deficiency	3	0.15	0.033
full exposed	No deficiency	3	0.17	0.027
full exposed	No deficiency	3	0.16	0.029
full exposed	No deficiency	3	0.14	0.026
full exposed	No deficiency	3	0.14	0.023
full exposed	No deficiency	3	0.14	0.028
full exposed	No deficiency	3	0.19	0.031
full exposed	No deficiency	3	0.19	0.035
full exposed	No deficiency	3	0.15	0.033
full exposed	No deficiency	3	0.14	0.039
full exposed	1/4 lower part	3	0.09	0.031
full exposed	1/4 lower part	3	0.13	0.027
full exposed	1/4 lower part	3	0.11	0.03
full exposed	1/4 lower part	3	0.1	0.028
full exposed	1/4 lower part	3	0.1	0.022
full exposed	1/4 lower part	3	0.11	0.029
full exposed	1/4 lower part	3	0.16	0.03
full exposed	1/4 lower part	3	0.15	0.033
full exposed	1/4 lower part	3	0.11	0.03
full exposed	1/4 lower part	3	0.1	0.037
full exposed	1/4 upper and lower part	3	0.2	0.034
full exposed	1/4 upper and lower part	3	0.22	0.029
full exposed	1/4 upper and lower part	3	0.16	0.035
full exposed	1/4 upper and lower part	3	0.1	0.035
full exposed	1/4 upper and lower part	3	0.14	0.028
full exposed	1/4 upper and lower part	3	0.15	0.032
full exposed	1/4 upper and lower part	3	0.22	0.032
full exposed	1/4 upper and lower part	3	0.2	0.038
full exposed	1/4 upper and lower part	3	0.21	0.033
full exposed	1/4 upper and lower part	3	0.17	0.04
